# Supplementary material for: Feasibility of Intraoperative SS-OCT for Assessing Capsular-Bag Dynamics During Cataract Surgery: Pilot Randomized Intra-Individual Comparison of Adaptive Versus Gravity-Based Fluidics
Source: Diagnostics (Basel). 2026 Jul 21;16(14):2282. doi: 10.3390/diagnostics16142282 (PMC13407691; doi:10.3390/diagnostics16142282)
Supplement: Supplementary file 1 [file diagnostics-16-02282-s001.zip]

Archive with 1 entries (1 files):
- diagnostics-4430124-supplementary.pdf
